# Supplementary material for: Anomalous invasion dynamics due to dispersal polymorphism and dispersal–reproduction trade-offs
Source: Proc Biol Sci. 2021 Jan 13;288(1942):20202825. doi: 10.1098/rspb.2020.2825 (PMC7892423; doi:10.1098/rspb.2020.2825)
Supplement: Supplementary Data code [file rspb20202825supp2.zip]

Archive with 183 entries (180 files):
- Fig4/
- Fig4/disc_stoch_2strain-i_0_0.01_run1.dat
- Fig4/establisher-i.dat
- Fig4/disc_stoch_5strain-i_1e-16_1e-05_run1.dat
- Fig4/disc_stoch_5strain-i_1e-16_1e-04_run1.dat
- Fig4/disc_stoch_establisher-i_1e-12_0.01_run1.dat
- Fig4/disc_stoch_2strain-i_1e-20_1e-04_run1.dat
- Fig4/disc_stoch_2strain-i_1e-20_1e-05_run1.dat
- Fig4/disc_stoch_5strain-i_1e-18_0.001_run1.dat
- Fig4/disc_stoch_2strain-i_1e-10_1e-06_run1.dat
- Fig4/disc_stoch_5strain-i_1e-22_0.01_run1.dat
- Fig4/disc_stoch_5strain-i_1e-11_1e-04_run1.dat
- Fig4/disc_stoch_5strain-i_1e-11_1e-05_run1.dat
- Fig4/disc_stoch_2strain-i_0_0.001_run1.dat
- Fig4/disc_stoch_2strain-i_1e-18_1e-06_run1.dat
- Fig4/disc_stoch_5strain-i_1e-10_0.001_run1.dat
- Fig4/disc_stoch_5strain-i_1e-10_1e-04_run1.dat
- Fig4/disc_stoch_5strain-i_1e-18_0.01_run1.dat
- Fig4/disc_stoch_5strain-i_1e-10_1e-05_run1.dat
- Fig4/disc_stoch_establisher-i_0_0.01_run1.dat
- Fig4/disc_stoch_5strain-i_1e-11_0.001_run1.dat
- Fig4/.DS_Store
- Fig4/disc_stoch_2strain-i_0_1e-05_run1.dat
- Fig4/disc_stoch_2strain-i_0_1e-04_run1.dat
- Fig4/disc_stoch_2strain-i_1e-11_1e-06_run1.dat
- Fig4/disc_stoch_5strain-i_1e-25_0.01_run1.dat
- Fig4/disc_stoch_5strain-i_1e-18_1e-04_run1.dat
- Fig4/disc_stoch_5strain-i_0_1e-06_run1.dat
- Fig4/disc_stoch_5strain-i_1e-18_1e-05_run1.dat
- Fig4/disc_stoch_2strain-i_1e-10_0.01_run1.dat
- Fig4/disc_stoch_2strain-i_1e-20_0.001_run1.dat
- Fig4/disc_stoch_5strain-i_1e-16_0.001_run1.dat
- Fig4/disperser-i.dat
- Fig4/disc_stoch_2strain-i_1e-14_0.01_run1.dat
- Fig4/2strain-i.dat
- Fig4/disc_stoch_2strain-i_1e-16_1e-06_run1.dat
- Fig4/disc_stoch_disperser-i_0_0.01_run1.dat
- Fig4/disc_stoch_establisher-i_1e-11_0.01_run1.dat
- Fig4/disc_stoch_5strain-i_1e-20_1e-06_run1.dat
- Fig4/disc_stoch_5strain-i_1e-14_0.001_run1.dat
- Fig4/disc_stoch_2strain-i_1e-09_0.01_run1.dat
- Fig4/disc_stoch_2strain-i_1e-09_1e-06_run1.dat
- Fig4/disc_stoch_2strain-i_1e-22_0.001_run1.dat
- Fig4/disc_stoch_2strain-i_1e-30_0.01_run1.dat
- Fig4/disc_stoch_5strain-i_1e-22_1e-06_run1.dat
- Fig4/disc_stoch_2strain-i_1e-14_1e-06_run1.dat
- Fig4/disc_stoch_5strain-i_1e-09_0.001_run1.dat
- Fig4/disc_stoch_disperser-i_1e-12_0.01_run1.dat
- Fig4/disc_stoch_5strain-i_1e-16_0.01_run1.dat
- Fig4/disc_stoch_2strain-i_1e-40_1e-05_run1.dat
- Fig4/disc_stoch_2strain-i_1e-40_1e-04_run1.dat
- Fig4/disc_stoch_5strain-i_1e-12_1e-05_run1.dat
- Fig4/disc_stoch_5strain-i_1e-12_1e-04_run1.dat
- Fig4/disc_stoch_2strain-i_1e-40_0.01_run1.dat
- Fig4/disc_stoch_2strain-i_1e-25_0.001_run1.dat
- Fig4/disc_stoch_2strain-i_1e-30_0.001_run1.dat
- Fig4/disc_stoch_5strain-i_1e-12_0.01_run1.dat
- Fig4/disc_stoch_5strain-i_0_0.01_run1.dat
- Fig4/disc_stoch_5strain-i_1e-30_1e-06_run1.dat
- Fig4/disc_stoch_5strain-i_1e-25_1e-06_run1.dat
- Fig4/disc_stoch_disperser-i_1e-11_0.01_run1.dat
- Fig4/disc_stoch_2strain-i_1e-12_1e-06_run1.dat
- Fig4/disc_stoch_5strain-i_1e-40_1e-06_run1.dat
- Fig4/disc_stoch_5strain-i_1e-12_0.001_run1.dat
- Fig4/disc_stoch_2strain-i_1e-40_0.001_run1.dat
- Fig4/disc_stoch_5strain-i_1e-11_0.01_run1.dat
- Fig4/disc_stoch_2strain-i_1e-25_1e-04_run1.dat
- Fig4/disc_stoch_2strain-i_1e-30_1e-04_run1.dat
- Fig4/disc_stoch_2strain-i_1e-30_1e-05_run1.dat
- Fig4/disc_stoch_2strain-i_1e-25_1e-05_run1.dat
- Fig4/disc_stoch_5strain-i_1e-09_1e-04_run1.dat
- Fig4/disc_stoch_5strain-i_1e-09_1e-05_run1.dat
- Fig4/disc_stoch_2strain-i_1e-22_1e-05_run1.dat
- Fig4/disc_stoch_2strain-i_1e-22_1e-04_run1.dat
- Fig4/disc_stoch_5strain-i_1e-14_1e-04_run1.dat
- Fig4/disc_stoch_2strain-i_1e-20_0.01_run1.dat
- Fig4/disc_stoch_5strain-i_1e-14_1e-05_run1.dat
- Fig4/disc_stoch_5strain-i_1e-10_0.01_run1.dat
- Fig4/disc_stoch_disperser-i_1e-14_0.01_run1.dat
- Fig4/disc_stoch_2strain-i_1e-16_1e-05_run1.dat
- Fig4/disc_stoch_2strain-i_1e-16_1e-04_run1.dat
- Fig4/disc_stoch_disperser-i_1e-10_0.01_run1.dat
- Fig4/disc_stoch_5strain-i_1e-14_0.01_run1.dat
- Fig4/disc_stoch_5strain-i_1e-20_1e-04_run1.dat
- Fig4/disc_stoch_5strain-i_1e-20_1e-05_run1.dat
- Fig4/disc_stoch_2strain-i_1e-18_0.001_run1.dat
- Fig4/disc_stoch_5strain-i_1e-10_1e-06_run1.dat
- Fig4/disc_stoch_2strain-i_0_1e-06_run1.dat
- Fig4/disc_stoch_2strain-i_1e-18_0.01_run1.dat
- Fig4/disc_stoch_2strain-i_1e-25_0.01_run1.dat
- Fig4/disc_stoch_2strain-i_1e-11_1e-04_run1.dat
- Fig4/disc_stoch_2strain-i_1e-11_1e-05_run1.dat
- Fig4/disc_stoch_establisher-i_1e-20_0.01_run1.dat
- Fig4/disc_stoch_5strain-i_0_1e-04_run1.dat
- Fig4/disc_stoch_5strain-i_0_1e-05_run1.dat
- Fig4/disc_stoch_5strain-i_1e-18_1e-06_run1.dat
- Fig4/disc_stoch_2strain-i_1e-10_0.001_run1.dat
- Fig4/disc_stoch_2strain-i_1e-22_0.01_run1.dat
- Fig4/disc_stoch_5strain-i_0_0.001_run1.dat
- Fig4/disc_stoch_2strain-i_1e-10_1e-04_run1.dat
- Fig4/disc_stoch_2strain-i_1e-10_1e-05_run1.dat
- Fig4/disc_stoch_establisher-i_1e-09_0.01_run1.dat
- Fig4/disc_stoch_2strain-i_1e-11_0.001_run1.dat
- Fig4/disc_stoch_5strain-i_1e-11_1e-06_run1.dat
- Fig4/disc_stoch_2strain-i_1e-18_1e-04_run1.dat
- Fig4/disc_stoch_2strain-i_1e-18_1e-05_run1.dat
- Fig4/batch_discrete2.R
- Fig4/disc_stoch_5strain-i_1e-20_0.001_run1.dat
- Fig4/disc_stoch_establisher-i_1e-40_0.01_run1.dat
- Fig4/disc_stoch_2strain-i_1e-16_0.001_run1.dat
- Fig4/disc_stoch_5strain-i_1e-16_1e-06_run1.dat
- Fig4/disc_stoch_2strain-i_1e-20_1e-06_run1.dat
- Fig4/disc_stoch_disperser-i_1e-20_0.01_run1.dat
- Fig4/disc_stoch_2strain-i_1e-14_0.001_run1.dat
- Fig4/disc_stoch_5strain-i_1e-09_1e-06_run1.dat
- Fig4/Fig4.R
- Fig4/disc_stoch_5strain-i_1e-22_0.001_run1.dat
- Fig4/disc_stoch_5strain-i_1e-20_0.01_run1.dat
- Fig4/disc_stoch_2strain-i_1e-22_1e-06_run1.dat
- Fig4/5strain-i.dat
- Fig4/disc_stoch_5strain-i_1e-14_1e-06_run1.dat
- Fig4/disc_stoch_2strain-i_1e-09_0.001_run1.dat
- Fig4/disc_stoch_establisher-i_1e-10_0.01_run1.dat
- Fig4/disc_stoch_5strain-i_1e-40_1e-05_run1.dat
- Fig4/disc_stoch_5strain-i_1e-40_1e-04_run1.dat
- Fig4/disc_stoch_2strain-i_1e-12_1e-05_run1.dat
- Fig4/disc_stoch_2strain-i_1e-12_1e-04_run1.dat
- Fig4/disc_stoch_5strain-i_1e-30_0.001_run1.dat
- Fig4/disc_stoch_5strain-i_1e-25_0.001_run1.dat
- Fig4/disc_stoch_2strain-i_1e-25_1e-06_run1.dat
- Fig4/disc_stoch_2strain-i_1e-30_1e-06_run1.dat
- Fig4/disc_stoch_establisher-i_1e-14_0.01_run1.dat
- Fig4/disc_stoch_2strain-i_1e-11_0.01_run1.dat
- Fig4/disc_stoch_5strain-i_1e-40_0.01_run1.dat
- Fig4/disc_stoch_5strain-i_1e-12_1e-06_run1.dat
- Fig4/disc_stoch_2strain-i_1e-40_1e-06_run1.dat
- Fig4/disc_stoch_2strain-i_1e-16_0.01_run1.dat
- Fig4/disc_stoch_2strain-i_1e-12_0.001_run1.dat
- Fig4/disc_stoch_disperser-i_1e-40_0.01_run1.dat
- Fig4/disc_stoch_5strain-i_1e-40_0.001_run1.dat
- Fig4/disc_stoch_5strain-i_1e-30_1e-04_run1.dat
- Fig4/disc_stoch_5strain-i_1e-25_1e-04_run1.dat
- Fig4/disc_stoch_5strain-i_1e-25_1e-05_run1.dat
- Fig4/disc_stoch_5strain-i_1e-30_1e-05_run1.dat
- Fig4/disc_stoch_2strain-i_1e-12_0.01_run1.dat
- Fig4/disc_stoch_2strain-i_1e-09_1e-04_run1.dat
- Fig4/disc_stoch_2strain-i_1e-09_1e-05_run1.dat
- Fig4/disc_stoch_5strain-i_1e-30_0.01_run1.dat
- Fig4/disc_stoch_5strain-i_1e-09_0.01_run1.dat
- Fig4/disc_stoch_5strain-i_1e-22_1e-05_run1.dat
- Fig4/disc_stoch_5strain-i_1e-22_1e-04_run1.dat
- Fig4/disc_stoch_2strain-i_1e-14_1e-04_run1.dat
- Fig4/disc_stoch_2strain-i_1e-14_1e-05_run1.dat
- Fig4/disc_stoch_disperser-i_1e-09_0.01_run1.dat
- Fig1/
- Fig1/elcon_extremes-v_u_1e-06_1e-300_30000_test.dat
- Fig1/5strain-v.dat
- Fig1/elcon_5strain-v_u_1e-06_1e-300_40000_profiles.dat
- Fig1/Fig1.R
- Fig1/elcon_2strain-v_u_1e-06_1e-300_30000_test.dat
- Fig1/.DS_Store
- Fig1/elcon_5strain-v_u_1e-06_1e-300_30000_test.dat
- Fig1/elcon_5strain-v_nn_1e-06_1e-300_40000_profiles.dat
- Fig1/extremes-v.dat
- Fig1/elcon_5strain-v_nn_1e-06_1e-300_30000_test.dat
- Fig1/fastest-v.dat
- Fig1/run_batch_elco_general.R
- Fig1/2strain-v.dat
- Fig1/elcon_fastest-v_u_1e-06_1e-300_30000_test.dat
- Fig2/
- Fig2/strains23-ov.dat
- Fig2/.DS_Store
- Fig2/elcon_3strain-ov_u_1e-06_1e-300_30000_profiles.dat
- Fig2/3strain-ov.dat
- Fig2/strains13-ov.dat
- Fig2/elcon_3strain-ov_u_1e-06_1e-300_30000_test.dat
- Fig2/Fig2.R
- Fig2/elcon_strains12-ov_u_1e-06_1e-300_30000_test.dat
- Fig2/elcon_strains23-ov_u_1e-06_1e-300_30000_test.dat
- Fig2/strains12-ov.dat
- Fig2/elcon_strains13-ov_u_1e-06_1e-300_30000_test.dat
- Fig2/elcon_fastest-v_u_1e-06_1e-300_30000_test.dat
- Fig2/.Rhistory
