# Supplementary material for: Anomalous invasion dynamics due to dispersal polymorphism and dispersal–reproduction trade-offs
Source: Proc Biol Sci. 2021 Jan 13;288(1942):20202825. doi: 10.1098/rspb.2020.2825 (PMC7892423; doi:10.1098/rspb.2020.2825)
Supplement: Supplementary Data code [file rspb20202825supp2.zip › Fig4/batch_discrete2.R]

# Allows for deterministic simulations when a=0
# Converges to the PDE for small D and r

date()

  
args <- commandArgs(trailingOnly=T)

strains.file<- as.character(args[1])
load(paste0(strains.file,".dat")) #loads the growth rate and dispersal parameters
a<- as.double(args[2]) # density dependence

mu<- as.double(args[3]) # mutation rate
L<- as.integer(args[4]) # System size
tmax<- as.integer(args[5]) # Total time steps
delt<- as.integer(args[6]) # Interval between saves
nens<- as.integer(args[7]) # number of stochastic realisations
suffix<- as.character(args[8]) # additional string to allow multiple runs with same params

# Stochastic haploid dynamics

rpois.robust<- function(n, lambda){
  # rpois rather annoyingly craps out when it returns a number larger than .Machine$integer.max. So, we use a normal approximation for those values
  # 
  # Assumes lambda is a vector of length n; if not, use regular rpois()
  
  if (length(c(lambda)) != n){
    r<- (rpois(n, lambda))
  }else{
    
    special.set<- lambda > 0.5*.Machine$integer.max
    normal.set <- !special.set
    
    r<- rep(0, length(special.set))
    r[normal.set]<- rpois(sum(normal.set), lambda[normal.set])
    r[special.set]<- round(rnorm(sum(special.set), mean=lambda[special.set], sd=sqrt(lambda[special.set])))
    
  }
  return(r)
}

rbinom.robust<- function(n, size, prob){
  # Like rpois, rbinom rather annoyingly craps out when it returns a number larger than .Machine$integer.max. So, we use a normal approximation for those values
  # 
  # Assumes size is a vector of length n - does not check this.
  # prob can either be a vector if length n or 1 (does not check for other possibilities)
  
  if (length(c(size)) != n){
    r<- (rbinom(n, size, prob))
  }else{
    
    special.set<- size*prob > 0.5*.Machine$integer.max # Use norm approx if the mean number will be bigger than half as big as max value
    normal.set <- !special.set
 
    # prob needs to be a vector so it can be subsetted...
    if (length(prob) == 1) prob<- rep(prob, n)
       
    r<- rep(0, length(special.set))
    r[normal.set]<- rbinom(sum(normal.set), size[normal.set], prob[normal.set])
    

    p.special<- prob[special.set]
    mean.special<- size[special.set]*p.special
    r.special<- round(rnorm(sum(special.set), mean=mean.special, sd=sqrt(mean.special * (1-p.special))))
    r.special<- pmax(r.special, 0) # ensures that never returns negative no.
    
    r[special.set]<- r.special
    
  }
  return(r)
}


pop.dyn.disc.stoch<- function(N, pars){
  mu<- pars$mu
  a<- pars$a
  r<- pars$ri

  ns<- length(r) # number of species
  b<- N %*% diag(r) # convenient way to generate these

  # Mutation rate into each strain (assumes the same)
  bb<- mu*rowSums(b)
  
  for (i in 1:ns){
    N[,i]<- N[,i] + b[,i]*(1-ns*mu) + bb
  }
  
  # Mortality
  
  N.sum<- rowSums(N)
  
  # Easier than generating all at once and then coercing into matrix
  for (i in 1:ns){
    N[,i]<- rpois.robust(dim(N)[1], N[,i]/(1+a*N.sum))
  }
  return(N)
} 

pop.dyn.disc.det<- function(N, pars){
  mu<- pars$mu
  a<- pars$a
  r<- pars$ri
  
  ns<- length(r) # number of species
  b<- N %*% diag(r) # convenient way to generate these
  
  # Mutation rate into each strain (assumes the same)
  bb<- mu*rowSums(b)
  
  for (i in 1:ns){
    N[,i]<- N[,i] + b[,i]*(1-ns*mu) + bb
  }
  
  # Mortality
  
  N.sum<- rowSums(N)
  
  # Easier than generating all at once and then coercing into matrix
  for (i in 1:ns){ # deterministic model where a is irrelevant; set to 1e-6 to avoid upsetting the front speed code
    N[,i]<- N[,i]/(1+1e-6*N.sum)
  }
  return(N)
} 

disperse.stoch<- function(N, Di){
  L<- dim(N)[1]
  S<- dim(N)[2]
  disp<- rep(0, L)
  disp.left<- N
  disp.right<- N
  
  for (i in 1:S){
    disp<- rbinom.robust(L, size=N[,i], prob=2*Di[i])
    disp.left[,i]<- rbinom.robust(L, size=disp, prob=0.5)
    disp.right[,i]<- disp - disp.left[,i]
    N[,i]<- N[,i] - disp
  }
  
  
  N[1:(L-1), ]<- N[1:(L-1), ] + disp.left[2:(L), ]
  N[2:L, ] <- N[2:L, ] + disp.right[1:(L-1), ]
  
  # Reflecting boundaries:
  N[1, ]<- N[1,] + disp.left[1, ]
  N[L, ]<- N[L, ] + disp.right[L, ]
  
  return(N)

}
disperse.det<- function(N, Di){ # deterministic version
  L<- dim(N)[1]
  S<- dim(N)[2]
  disp<- rep(0, L)
  disp.left<- N
  disp.right<- N
  
  for (i in 1:S){
    disp<- 2*Di[i]*N[,i]
    disp.left[,i]<- 0.5*disp
    disp.right[,i]<- disp - disp.left[,i]
    N[,i]<- N[,i] - disp
  }
  
  
  N[1:(L-1), ]<- N[1:(L-1), ] + disp.left[2:(L), ]
  N[2:L, ] <- N[2:L, ] + disp.right[1:(L-1), ]
  
  # Reflecting boundaries:
  N[1, ]<- N[1,] + disp.left[1, ]
  N[L, ]<- N[L, ] + disp.right[L, ]
  
  return(N)
  
}


front.position<- function(N, threshold=0.01){
  nn<- rowSums(N)
  n0<- nn[1]
  ii<- which(nn > threshold*n0)
  return(max(ii))
}

if(a == 0){
  pop.dyn.disc<- pop.dyn.disc.det
  disperse<- disperse.det
}else{
  pop.dyn.disc<- pop.dyn.disc.stoch
  disperse<- disperse.stoch
}

  

realisations<- list()
S<- length(ri)
for (iens in 1:nens){
  x<- c()
  front<- c()
  times<- c()
  tnext<- delt
  N.save<- list()
  N<- matrix(0, ncol=S, nrow=L)
  if (a != 0){
    N[1:L/10, ]<- 1/a # Ballpark equilibrium values
  }else{
    N[1:L/10, ]<- 1e6 # Ballpark equilibrium values, see pop.dyn.disc.det
  }
  for (i in 1:tmax){
    N<- pop.dyn.disc(N, list(ri=ri, a=a, mu=mu))
    N<- disperse(N, Di)
    x<- c(x, sum(N))
    if (i >= tnext){
      tnext<- tnext+delt
      front<- c(front, front.position(N))
      times<- c(times, i)
      N.save<- c(N.save, list(N))
    }
  }
  #realisations<- c(realisations, list(list(N=N.save, times=times, front=front)))
  # Save space by not saving configurations
  realisations<- c(realisations, list(list(times=times, front=front)))
}

fname.root<- paste("disc_stoch",strains.file, a, mu, suffix, sep="_")
fname<- paste0(fname.root, ".dat")
save(realisations, ri, Di, a, mu, L, file=fname)
