# Supplementary material for: Anomalous invasion dynamics due to dispersal polymorphism and dispersal–reproduction trade-offs
Source: Proc Biol Sci. 2021 Jan 13;288(1942):20202825. doi: 10.1098/rspb.2020.2825 (PMC7892423; doi:10.1098/rspb.2020.2825)
Supplement: Supplementary Data code [file rspb20202825supp2.zip › Fig4/Fig4.R]

use.pdf<- F
if(use.pdf){pdf(file="Fig4.pdf", width=7, height=3.5)}


calc.speed<- function(realisations){
  v<- c()
  for (rr in realisations){
    lt<- length(rr$times)
    dx<- rr$front[lt] - rr$front[lt/2]
    dt<- rr$times[lt] - rr$times[lt/2]
    v<- c(v, dx/dt)
  }
  return(list(speed=mean(v), se=sd(v)/sqrt(lt)))
}

par(mfrow=c(1,2))

# Illustrate the strains

data.set<- "i"

strain.cols<- c("black", "red", "black", "blue", "black")
load(paste0("5strain-",data.set,".dat"))
  plot(Di, ri, xlim=c(0, 0.5), ylim=c(0, 2.3), t="p", xlab="D", ylab="r", main="a", pch=c(17, 15, 19, 15, 17), col=strain.cols)
  text(Di, ri, as.character(10:6), pos=4)


omega.2<- function(lam, pars){
  return(with(pars, (lam+1/lam-2)*(1+ri)*Di + 1+ri))
}
speed.2<- function(lam, pars){return(abs(log(omega.2(lam, pars))/log(lam)))}
# Data set i


# First, the single strains
a.vals<- c(10^(-c(9, 10, 11, 12, 14, 20, 40 )), 0)
v.est<- c()
v.mon<- c()
v.mon.d<- c()
v.disp<- c()
for (a in a.vals){
  load(paste("disc_stoch_disperser-i",a,"0.01_run1.dat", sep="_"))
  v.disp<- c(v.disp, calc.speed(realisations)$speed)
  load(paste("disc_stoch_establisher-i",a,"0.01_run1.dat", sep="_"))
  v.est<- c(v.est, calc.speed(realisations)$speed)
}

plot.fun<- plot
plot.fun(1/log(a.vals), v.est, t="b", ylim=c(0.53, 0.68), xlim=c(-0.05, 0), main="b", xlab="1/log(a)", ylab="speed", col=strain.cols[4], pch=15, lwd=2)
plot.fun<- lines
plot.fun(1/log(a.vals), v.disp, t="b", ylim=c(0.13, 0.2), main="h", pch=15, col=strain.cols[2], lwd=2)
plot.fun<- lines

abline(h=0.53637, col="red", lty=3, lwd=2)
abline(h=0.54385, col="blue", lty=3, lwd=2)
abline(h=0.66845, col="magenta", lty=3, lwd=2)
# Next, the polymorphic cases


a.vals<- c(10^(-c(9, 10, 11, 12, 14, 16, 18, 20, 22, 25, 30, 40)), 0)

mu.vals<- 10^(-seq(3, 6))
symbols.solid<- c(13, 14, 15, 16, 17)
isym<- 1
rescale<- rep(1,4)


for (mu in mu.vals){
  v5<- c()
  v2<- c()
  v3.d<- c()
  for (a in a.vals){
    
    
    filename<- paste("disc_stoch_5strain-i", a, mu,"run1.dat", sep="_")
    aa<- load(filename)
    ss<- calc.speed(realisations)
    print(c(mu, ss$speed, ss$se))
    v5<- c(v5, ss$speed)
    
    
    filename<- paste("disc_stoch_2strain-i",a, mu,"run1.dat", sep="_")
    aa<- load(filename)
    ss<- calc.speed(realisations)
    print(c(mu, ss$speed, ss$se))
    v2<- c(v2, ss$speed)
    
    
    
  }
  plot.fun(1/log(a.vals*rescale[isym]), v5, col="black", t="b", pch=isym, lty=1, lwd=2) 
  plot.fun<- lines
  plot.fun(1/log(a.vals*rescale[isym]), v2, col="magenta", t="b", pch=isym, lty="11", lwd=2)


  isym<- isym+1
}
if(use.pdf){dev.off()}
