# Supplementary material for: Anomalous invasion dynamics due to dispersal polymorphism and dispersal–reproduction trade-offs
Source: Proc Biol Sci. 2021 Jan 13;288(1942):20202825. doi: 10.1098/rspb.2020.2825 (PMC7892423; doi:10.1098/rspb.2020.2825)
Supplement: Supplementary Data code [file rspb20202825supp2.zip › Fig1/Fig1.R]

# Useful function for plotting density profiles
plot.solution.n<- function(soln,  nspec=1, ylim=c(0, 1), xlim=NULL, log=F, legend=F, parms=NULL, colours=NULL, lty=NULL, ...){
  if(!is.matrix(soln)){soln<- matrix(soln, nrow=1)}
  if (is.null(colours)) {colours<- 1:nspec}
  times<- soln[,1]
  L<- (dim(soln)[2] -1 )/nspec
  plot.fun<- plot
  for (i in 1:(dim(soln)[1])){
    for (j in 1:nspec){
      if (log){
        plot.fun(1:L, soln[i, 1+(j-1)*L + 1:L], t="l", col=colours[j], ylim=ylim, xlim=xlim, lty=lty[i], mlog="y", ...)        
      }else{
        plot.fun(1:L, soln[i, 1+(j-1)*L + 1:L], t="l", col=colours[j], ylim=ylim, xlim=xlim, lty=lty[i], ...)        
      }
      plot.fun<- lines
    }
  }
  if(legend){
    if (is.null(parms)){
      legend(x="topright", legend=1:nspec, col = 1:nspec, lty=1)
    }else{
      ll<- c()
      for (i in 1:nspec){
        ll[i]<- paste(parms$r[i], ",", parms$D[i])
      }
      legend(x="topright", legend=ll, col = 1:nspec, lty=1)
    }
  }
}


use.pdf<- F
if(use.pdf){pdf(file="Fig1.pdf", width=7, height=7)}

par(mfrow=c(2,2), lwd=1)


# Plot the 5 strains in phenotype space
# Numbering is opposite to the order in the vectors r and D

strain.cols<- c("orange", "red", "black", "blue", "green")

load("5strain-v.dat")

plot(D, r, xlim=c(0, 0.45), ylim=c(0, 0.0045), pch=c(17, 15, 19, 15, 17), col=strain.cols, main="a")
text(D, r, as.character(5:1), pos=4)


# Profiles for 5-strain , universal mutation
load("elcon_5strain-v_u_1e-06_1e-300_40000_profiles.dat")
plot.solution.n(ssn[c(41,51,61),], nspec=5,lty=c(1, 2, 3), xlim=c(18000, 38000), col=strain.cols, xlab="x", ylab="density", main="b")


# Plot the different wave speeds for the 5-strain case
# black: 5 strains, universal mutation
# cyan: 5 strains, NN mutation
# magenta: 2 vanguard strains
# green: 2 extreme strains
# blue:: disperser strain
# red: establisher strain


load("elcon_5strain-v_nn_1e-06_1e-300_30000_test.dat")
cc<- front          
plot(0.5*(cc$time[-1]+cc$time[-length(cc$time)]), diff(cc$x)/diff(cc$time),log="x",  xlim=c(5e2, 2.5e5), ylim=c(0.04, 0.06), t="l", ylab="speed", xlab="time", main="c", col="cyan", lwd=2)
load("elcon_5strain-v_u_1e-06_1e-300_30000_test.dat")
cc<- front
lines(0.5*(cc$time[-1]+cc$time[-length(cc$time)]), diff(cc$x)/diff(cc$time), col="magenta", lwd=2)
load("elcon_2strain-v_u_1e-06_1e-300_30000_test.dat")
cc<- front
lines(0.5*(cc$time[-1]+cc$time[-length(cc$time)]), diff(cc$x)/diff(cc$time), col="brown", lwd=2, lty="11")
load("elcon_extremes-v_u_1e-06_1e-300_30000_test.dat")
cc<- list(x=front$x[1:3000], time=front$time[1:3000])
lines(0.5*(cc$time[-1]+cc$time[-length(cc$time)]), diff(cc$x)/diff(cc$time), col="green", lwd=2)
a<- load("elcon_fastest-v_u_1e-06_1e-300_30000_test.dat")
lines(0.5*(front$time[-1]+front$time[-length(front$time)]), diff(front$x)/diff(front$time), col=strain.cols[3], lwd=2)


abline(h=0.055, col="magenta", lty=2, lwd=2)
abline(h=0.045, col="green", lty=2, lwd=2)
abline(h=0.05, col="black", lty=2, lwd=2)

# Profiles for 5-strain , nn mutation
load("elcon_5strain-v_nn_1e-06_1e-300_40000_profiles.dat")
plot.solution.n(ssn[c(41,51,61),], nspec=5,lty=c(1, 2, 3), xlim=c(18000, 38000), col=strain.cols, xlab="x", ylab="density", main="d")

if(use.pdf){dev.off()}
