# Supplementary material for: Anomalous invasion dynamics due to dispersal polymorphism and dispersal–reproduction trade-offs
Source: Proc Biol Sci. 2021 Jan 13;288(1942):20202825. doi: 10.1098/rspb.2020.2825 (PMC7892423; doi:10.1098/rspb.2020.2825)
Supplement: Supplementary Data code [file rspb20202825supp2.zip › Fig1/run_batch_elco_general.R]

# Batch code for automated management of the anomalous invasion problem.


# This is designed to be run from the command line where the arguments are specified
# using 
# R CMD BATCH --no-save --no-restore '--args ...',
# the "..." being replaced by the values of the parameters. 
# The code can be instructed to output profiles or not, as desired.


date()
root.dir<- "."

args <- commandArgs(trailingOnly=T)

phenotype.info<- as.character(args[1]) # String denoting file containing phenotype data: r, D, and alpha
mutation.class<- as.character(args[2]) # whether nearest neighbour or universal mutation
mu<- as.double(args[3]) # mutation rate
cutoff<- as.double(args[4]) # Density set to zero below this value - needed to avoid discretization artefacts
L<- as.integer(args[5]) # Number of patches
tmax<- as.integer(args[6]) # Largest time in simulation
nt<- as.integer(args[7]) # How many time steps to measure the solution at?
save.all<- as.logical(args[8]) # Set fo false if only want front position
suffix=as.character(args[9]) # To distinguish between runs with the same basic parameters but other changes

# Load the traits of the different morphs.  Contains the vectors r and D
phenotype.file<- paste0(phenotype.info,".dat")
load(phenotype.file) # loads r, D, alpha

parms<- list(D=D, r=r, mutation.type=mutation.class, mu=mu,L=L, cutoff=cutoff, alpha=alpha)
times<- seq(0, tmax, length=nt+1)

fname.root<- paste("elcon",phenotype.info, mutation.class, mu, cutoff, L, suffix, sep="_")
fname<- paste0(fname.root, ".dat")

library(deSolve)

################
# Useful functions
###################
# code for simulating anomalous invasions with n morphs
 
elco.n.general<- function(t, y, parms){
  nspec<- length(parms$D)
  # 
  # Allows for general Lotka-Volterra interaction coefficients, so that
  # unstable coexistence need not occur
  # Alpha is a matrix
  
  yy<- matrix(y, ncol=nspec)
  total.pop<- rowSums(yy)
  growth<- matrix(ncol=nspec, nrow=parms$L)
  # Density dependent term for species s is sum_{s'} yy[x, s'] alpha[s',s]
  
  interaction<- yy %*% parms$alpha
  
  for (i in 1:nspec){
    growth[,i]<- parms$r[i]*yy[,i]*(1-interaction[,i])
  }
  
  # The following line removes artefactual universal growth
  growth[yy<parms$cutoff]<- 0
  
  # Universal mutation
  if(parms$mutation.type == "u"){
    mutation<- parms$mu * (total.pop - nspec * yy)
  }
  # Nearest-morph mutation 
  if(parms$mutation.type == "nn"){
    mutation<- matrix(ncol=nspec, nrow=parms$L)
    
    mutation[, 1]<- parms$mu*(yy[, 2] - yy[, 1])
    if (nspec > 2){
      for (i in 2:(nspec-1)){
        mutation[, i]<- parms$mu*(yy[, (i-1)] + yy[, (i+1)] - yy[, i] - yy[ ,i])
      }
    }
    mutation[, nspec]<- parms$mu*(yy[, (nspec-1)] - yy[, nspec])

  }
  #if(parms$mutation.type == "gen"){
    # Not written yet
    
  #}
  diffusion<- matrix(ncol=nspec, nrow=parms$L)  
  for (i in 1:nspec){
    nn<- yy[, i]
    n_p1<- c(nn[-1], nn[L])
    n_m1<- c(nn[1], nn[-L])
    diffusion[, i]<- parms$D[i]*(n_p1+n_m1-nn-nn)
  }
  return(list(c(growth + mutation + diffusion)))
}

wave.speed.n<- function(soln, nspec=1, return.positions=F, threshold=0.5, interpolation="none"){
  times<- soln[,1]
  L<- (dim(soln)[2] -1 )/nspec
  nn<- matrix(ncol=nspec, nrow=L)
  
  x<- c()
  for (i in 1:(dim(soln)[1])){
    for (j in 1:nspec){
      nn[,j]<- soln[i, 1+(j-1)*L + 1:L]
    }
    
    n<- rowSums(nn)

    x1<- max(which(n > threshold))
    if (interpolation == "none"){
      xx<- x1
    }else{
      x2<- x1+1
      if (interpolation == "exponential"){
        y1<- log(n[x1])
        y2<- log(n[x2])
        yt<- log(threshold)
      }else{
        y1<- n[x1]
        y2<- n[x2]
        yt<- threshold
      }
      xx<- (x1*(yt - y2) + x2*(y1-yt))/(y1-y2)
    }
    x<- c(x, xx)
  }

  if(return.positions){
    return(list(time=times, x=x))
  }else{
    return(diff(x)/diff(times))
  }
  
}


#################
# The code
#################


L<- parms$L
nspec<- length(r)
init<- rep(c(rep(1/nspec, L/10), rep(0, L-L/10)), nspec)

system.time(ssn<- ode.1D(init, times, elco.n.general, parms, nspec=nspec, dimens=L))

front<- wave.speed.n(ssn, nspec=nspec, return.positions=T, threshold=1e-3, interpolation="exponential")

if (save.all){
  save(ssn, front, parms, file=fname)
}else{
  save(front, parms, file=fname)
}
