# Supplementary material for: Anomalous invasion dynamics due to dispersal polymorphism and dispersal–reproduction trade-offs
Source: Proc Biol Sci. 2021 Jan 13;288(1942):20202825. doi: 10.1098/rspb.2020.2825 (PMC7892423; doi:10.1098/rspb.2020.2825)
Supplement: Supplementary Data code [file rspb20202825supp2.zip › Fig2/Fig2.R]

# Useful function for plotting density profiles
plot.solution.n<- function(soln,  nspec=1, ylim=c(0, 1), xlim=NULL, log=F, legend=F, parms=NULL, colours=NULL, lty=NULL, ...){
  if(!is.matrix(soln)){soln<- matrix(soln, nrow=1)}
  if (is.null(colours)) {colours<- 1:nspec}
  times<- soln[,1]
  L<- (dim(soln)[2] -1 )/nspec
  plot.fun<- plot
  for (i in 1:(dim(soln)[1])){
    for (j in 1:nspec){
      if (log){
        plot.fun(1:L, soln[i, 1+(j-1)*L + 1:L], t="l", col=colours[j], ylim=ylim, xlim=xlim, lty=lty[i], mlog="y", ...)        
      }else{
        plot.fun(1:L, soln[i, 1+(j-1)*L + 1:L], t="l", col=colours[j], ylim=ylim, xlim=xlim, lty=lty[i], ...)        
      }
      plot.fun<- lines
    }
  }
  if(legend){
    if (is.null(parms)){
      legend(x="topright", legend=1:nspec, col = 1:nspec, lty=1)
    }else{
      ll<- c()
      for (i in 1:nspec){
        ll[i]<- paste(parms$r[i], ",", parms$D[i])
      }
      legend(x="topright", legend=ll, col = 1:nspec, lty=1)
    }
  }
}


use.pdf<- F
if(use.pdf){pdf(file="Fig2.pdf", width=7, height=3.5)}

par(mfrow=c(1,2))
strain.cols<- c("orange", "red", "black", "blue", "green")

# Speeds where vanguard strains are outcompeted

a<- load("elcon_fastest-v_u_1e-06_1e-300_30000_test.dat")
plot(0.5*(front$time[-1]+front$time[-length(front$time)]), diff(front$x)/diff(front$time),log="x",  xlim=c(5e2, 3e5), ylim=c(0.045, 0.06), t="l", ylab="speed", xlab="time", main="a", col=strain.cols[3], lwd=2)
a<- load("elcon_3strain-ov_u_1e-06_1e-300_30000_test.dat")
lines(0.5*(front$time[-1]+front$time[-length(front$time)]), diff(front$x)/diff(front$time), col="magenta", lwd=2, lty=1)
a<- load("elcon_strains12-ov_u_1e-06_1e-300_30000_test.dat")
lines(0.5*(front$time[-1]+front$time[-length(front$time)]), diff(front$x)/diff(front$time), col=strain.cols[2], lwd=2)
a<- load("elcon_strains23-ov_u_1e-06_1e-300_30000_test.dat")
lines(0.5*(front$time[-1]+front$time[-length(front$time)]), diff(front$x)/diff(front$time), col=strain.cols[4], lwd=2)
a<- load("elcon_strains13-ov_u_1e-06_1e-300_30000_test.dat")
lines(0.5*(front$time[-1]+front$time[-length(front$time)]), diff(front$x)/diff(front$time), col="brown", lwd=2, lty="11")


abline(h=0.055, col="magenta", lty=2, lwd=2)
abline(h=0.05103, col="cyan", lty=2, lwd=2)
abline(h=0.05, col="black", lty=2, lwd=2)

# Profiles for 3 strains, two outcompeted
load("elcon_3strain-ov_u_1e-06_1e-300_30000_profiles.dat")
plot.solution.n(ssn[c(21, 31, 41),], nspec=3, xlim=c(6000, 15000), lty=c(1, 2, 3), col=strain.cols[2:4], xlab="x", ylab="density", main="b")

if(use.pdf){dev.off()}
